# Supplementary material for: Identification of miRNA-mRNA network and immune-related gene signatures in IgA nephropathy by integrated bioinformatics analysis
Source: BMC Nephrol. 2021 Nov 25;22:392. doi: 10.1186/s12882-021-02606-5 (PMC8620631; doi:10.1186/s12882-021-02606-5)
Supplement: Supplementary file 4 — Additional file 4: Supplemental Table S4. Predicted Target genes of candidate DE-miRNAs. [file 12882_2021_2606_MOESM4_ESM.xlsx]

## Sheet: DE-miRNA  and  Target genes 
Supplemental Table S4. Predicted Target genes of candidate DE-miRNAs
DE-miRNA	Predicted Target genes
hsa-miR-146a-5p	CAPZB
hsa-miR-146a-5p	ARPC5
hsa-miR-146a-5p	ARL8A
hsa-miR-146a-5p	KPNA6
hsa-miR-146a-5p	AGO1
hsa-miR-146a-5p	PRMT6
hsa-miR-146a-5p	KCTD3
hsa-miR-146a-5p	PSAP
hsa-miR-146a-5p	TRAF6
hsa-miR-146a-5p	SF1
hsa-miR-146a-5p	SIK3
hsa-miR-146a-5p	HYOU1
hsa-miR-146a-5p	ACER3
hsa-miR-146a-5p	ATP5MC2
hsa-miR-146a-5p	DCTN2
hsa-miR-146a-5p	DTX3
hsa-miR-146a-5p	YEATS4
hsa-miR-146a-5p	CCT2
hsa-miR-146a-5p	ULK1
hsa-miR-146a-5p	HNRNPC
hsa-miR-146a-5p	DDHD1
hsa-miR-146a-5p	CEP170B
hsa-miR-146a-5p	HMG20A
hsa-miR-146a-5p	NFAT5
hsa-miR-146a-5p	ACLY
hsa-miR-146a-5p	ZNF652
hsa-miR-146a-5p	CDK5R1
hsa-miR-146a-5p	NME1
hsa-miR-146a-5p	MPPE1
hsa-miR-146a-5p	AKT2
hsa-miR-146a-5p	PTBP1
hsa-miR-146a-5p	PSENEN
hsa-miR-146a-5p	CAPNS1
hsa-miR-146a-5p	TRIM28
hsa-miR-146a-5p	SERTAD2
hsa-miR-146a-5p	ARL5A
hsa-miR-146a-5p	KLF7
hsa-miR-146a-5p	LANCL1
hsa-miR-146a-5p	ATG9A
hsa-miR-146a-5p	PCBP1
hsa-miR-146a-5p	COPS8
hsa-miR-146a-5p	ICOSLG
hsa-miR-146a-5p	SLC25A17
hsa-miR-146a-5p	ATXN10
hsa-miR-146a-5p	PAICS
hsa-miR-146a-5p	EPB41L4A
hsa-miR-146a-5p	G3BP1
hsa-miR-146a-5p	SQSTM1
hsa-miR-146a-5p	SLC29A1
hsa-miR-146a-5p	IGF2BP3
hsa-miR-146a-5p	PDE7A
hsa-miR-146a-5p	DCAF12
hsa-miR-146a-5p	FBXW2
hsa-miR-146a-5p	CAMSAP1
hsa-miR-146a-5p	CLTA
hsa-miR-146a-5p	RABGAP1
hsa-miR-146a-5p	SPTAN1
hsa-miR-146a-5p	SET
hsa-miR-146a-5p	PRRC2B
hsa-miR-146a-5p	COL5A1
hsa-miR-146a-5p	SCML1
hsa-miR-146a-5p	USP9X
hsa-miR-146a-5p	FHL1
hsa-miR-132-3p	SLC35E2B
hsa-miR-132-3p	MARCKSL1
hsa-miR-132-3p	NRAS
hsa-miR-132-3p	NUCKS1
hsa-miR-132-3p	SRRM1
hsa-miR-132-3p	ARID1A
hsa-miR-132-3p	STX12
hsa-miR-132-3p	TXLNA
hsa-miR-132-3p	SLC25A44
hsa-miR-132-3p	PEA15
hsa-miR-132-3p	TROVE2
hsa-miR-132-3p	CAPN2
hsa-miR-132-3p	PIP4K2A
hsa-miR-132-3p	MMS19
hsa-miR-132-3p	CACUL1
hsa-miR-132-3p	CELF2
hsa-miR-132-3p	PDSS1
hsa-miR-132-3p	MAPK8
hsa-miR-132-3p	PCGF5
hsa-miR-132-3p	PPRC1
hsa-miR-132-3p	SHOC2
hsa-miR-132-3p	TMEM41B
hsa-miR-132-3p	KMT5B
hsa-miR-132-3p	CREBZF
hsa-miR-132-3p	HIPK3
hsa-miR-132-3p	CAPRIN1
hsa-miR-132-3p	RBM14
hsa-miR-132-3p	ATM
hsa-miR-132-3p	YBX3
hsa-miR-132-3p	CS
hsa-miR-132-3p	NACA
hsa-miR-132-3p	NEMP1
hsa-miR-132-3p	KRR1
hsa-miR-132-3p	PAWR
hsa-miR-132-3p	ARL1
hsa-miR-132-3p	SART3
hsa-miR-132-3p	SPPL3
hsa-miR-132-3p	WNK1
hsa-miR-132-3p	NCAPD2
hsa-miR-132-3p	ARID2
hsa-miR-132-3p	LARP4
hsa-miR-132-3p	DAZAP2
hsa-miR-132-3p	XPOT
hsa-miR-132-3p	RASSF3
hsa-miR-132-3p	LEMD3
hsa-miR-132-3p	DYRK2
hsa-miR-132-3p	CPSF6
hsa-miR-132-3p	TMED2
hsa-miR-132-3p	EP400
hsa-miR-132-3p	MTMR6
hsa-miR-132-3p	RNF219
hsa-miR-132-3p	TFDP1
hsa-miR-132-3p	SPTSSA
hsa-miR-132-3p	TIMM9
hsa-miR-132-3p	SIX4
hsa-miR-132-3p	ZFP36L1
hsa-miR-132-3p	GTF2A1
hsa-miR-132-3p	KTN1
hsa-miR-132-3p	PAPOLA
hsa-miR-132-3p	EIF5
hsa-miR-132-3p	AQR
hsa-miR-132-3p	FAM214A
hsa-miR-132-3p	NEDD4
hsa-miR-132-3p	ADAM10
hsa-miR-132-3p	BNIP2
hsa-miR-132-3p	TLE3
hsa-miR-132-3p	MEF2A
hsa-miR-132-3p	NDUFB10
hsa-miR-132-3p	MOSMO
hsa-miR-132-3p	TNRC6A
hsa-miR-132-3p	GAN
hsa-miR-132-3p	FBXL20
hsa-miR-132-3p	SUPT4H1
hsa-miR-132-3p	NACA2
hsa-miR-132-3p	ACTG1
hsa-miR-132-3p	PFAS
hsa-miR-132-3p	ZNF521
hsa-miR-132-3p	RAB31
hsa-miR-132-3p	VAPA
hsa-miR-132-3p	FBL
hsa-miR-132-3p	ZC3H4
hsa-miR-132-3p	PUM2
hsa-miR-132-3p	PPM1G
hsa-miR-132-3p	RTN4
hsa-miR-132-3p	IL1A
hsa-miR-132-3p	RND3
hsa-miR-132-3p	NCKAP1
hsa-miR-132-3p	NCL
hsa-miR-132-3p	ACP1
hsa-miR-132-3p	SELENOI
hsa-miR-132-3p	LIMS1
hsa-miR-132-3p	POLR1B
hsa-miR-132-3p	PKP4
hsa-miR-132-3p	AGPS
hsa-miR-132-3p	SLC23A2
hsa-miR-132-3p	AHCY
hsa-miR-132-3p	SRSF6
hsa-miR-132-3p	UBE2G2
hsa-miR-132-3p	CELSR1
hsa-miR-132-3p	YWHAH
hsa-miR-132-3p	CGGBP1
hsa-miR-132-3p	LRRC58
hsa-miR-132-3p	HEG1
hsa-miR-132-3p	PIK3R4
hsa-miR-132-3p	PFN2
hsa-miR-132-3p	ZMAT3
hsa-miR-132-3p	SETD5
hsa-miR-132-3p	PCNP
hsa-miR-132-3p	SLC25A36
hsa-miR-132-3p	C3orf58
hsa-miR-132-3p	RAP2B
hsa-miR-132-3p	CNOT6L
hsa-miR-132-3p	UBE2D3
hsa-miR-132-3p	OTUD4
hsa-miR-132-3p	OSTC
hsa-miR-132-3p	JADE1
hsa-miR-132-3p	TRAPPC11
hsa-miR-132-3p	DIMT1
hsa-miR-132-3p	H2AFY
hsa-miR-132-3p	FBXW11
hsa-miR-132-3p	SUB1
hsa-miR-132-3p	SNX18
hsa-miR-132-3p	TNPO1
hsa-miR-132-3p	C5orf30
hsa-miR-132-3p	SEC24A
hsa-miR-132-3p	EGR1
hsa-miR-132-3p	BCLAF1
hsa-miR-132-3p	SOD2
hsa-miR-132-3p	PRPF4B
hsa-miR-132-3p	GMNN
hsa-miR-132-3p	TJAP1
hsa-miR-132-3p	LIN28B
hsa-miR-132-3p	AMD1
hsa-miR-132-3p	ZNF12
hsa-miR-132-3p	SMURF1
hsa-miR-132-3p	GIGYF1
hsa-miR-132-3p	MTPN
hsa-miR-132-3p	KMT2C
hsa-miR-132-3p	EIF4H
hsa-miR-132-3p	CALU
hsa-miR-132-3p	PPP2CB
hsa-miR-132-3p	ARMC1
hsa-miR-132-3p	TMEM64
hsa-miR-132-3p	AZIN1
hsa-miR-132-3p	RAD21
hsa-miR-132-3p	NFIB
hsa-miR-132-3p	FNBP1
hsa-miR-132-3p	NACC2
hsa-miR-132-3p	TMEM203
hsa-miR-132-3p	SPIN1
hsa-miR-132-3p	RABGAP1
hsa-miR-132-3p	STXBP1
hsa-miR-132-3p	GPR107
hsa-miR-132-3p	THOC2
hsa-miR-132-3p	EIF2S3
hsa-miR-132-3p	XIAP
hsa-miR-25-3p	PHTF1
hsa-miR-25-3p	DENND4B
hsa-miR-25-3p	WDR26
hsa-miR-25-3p	OTUD3
hsa-miR-25-3p	CDC42
hsa-miR-25-3p	AGO3
hsa-miR-25-3p	NFYC
hsa-miR-25-3p	DCAF6
hsa-miR-25-3p	BLZF1
hsa-miR-25-3p	COX20
hsa-miR-25-3p	CCDC6
hsa-miR-25-3p	SPOCK2
hsa-miR-25-3p	ZCCHC24
hsa-miR-25-3p	ARL5B
hsa-miR-25-3p	FAM160B1
hsa-miR-25-3p	EDRF1
hsa-miR-25-3p	EIF4G2
hsa-miR-25-3p	LDHA
hsa-miR-25-3p	HIPK3
hsa-miR-25-3p	ALKBH3
hsa-miR-25-3p	ZDHHC5
hsa-miR-25-3p	STX3
hsa-miR-25-3p	LDHB
hsa-miR-25-3p	EEA1
hsa-miR-25-3p	SBNO1
hsa-miR-25-3p	GOLGA3
hsa-miR-25-3p	HMGA2
hsa-miR-25-3p	TRAFD1
hsa-miR-25-3p	MYCBP2
hsa-miR-25-3p	DOCK9
hsa-miR-25-3p	DAAM1
hsa-miR-25-3p	GOLGA8A
hsa-miR-25-3p	NPTN
hsa-miR-25-3p	SMG1
hsa-miR-25-3p	ZFHX3
hsa-miR-25-3p	MYO1C
hsa-miR-25-3p	MYO18A
hsa-miR-25-3p	TIAF1
hsa-miR-25-3p	HELZ
hsa-miR-25-3p	NPTX1
hsa-miR-25-3p	UBE2Z
hsa-miR-25-3p	GAA
hsa-miR-25-3p	HDHD2
hsa-miR-25-3p	SMAD2
hsa-miR-25-3p	MBD2
hsa-miR-25-3p	TCF4
hsa-miR-25-3p	ANO8
hsa-miR-25-3p	CEBPA
hsa-miR-25-3p	PPP1R12C
hsa-miR-25-3p	HADHA
hsa-miR-25-3p	DPY30
hsa-miR-25-3p	TRAK2
hsa-miR-25-3p	SOCS5
hsa-miR-25-3p	UGP2
hsa-miR-25-3p	MTHFD2
hsa-miR-25-3p	BCL2L11
hsa-miR-25-3p	INSIG2
hsa-miR-25-3p	MAP3K20
hsa-miR-25-3p	RBFOX2
hsa-miR-25-3p	CERK
hsa-miR-25-3p	YWHAH
hsa-miR-25-3p	ACAA1
hsa-miR-25-3p	TMF1
hsa-miR-25-3p	B4GALT4
hsa-miR-25-3p	GATA2
hsa-miR-25-3p	ITPR1
hsa-miR-25-3p	SETD5
hsa-miR-25-3p	RPL15
hsa-miR-25-3p	PDCD6IP
hsa-miR-25-3p	BSN
hsa-miR-25-3p	RAB7A
hsa-miR-25-3p	MFN1
hsa-miR-25-3p	RNF4
hsa-miR-25-3p	PALLD
hsa-miR-25-3p	IRX2
hsa-miR-25-3p	PRKAA1
hsa-miR-25-3p	LHFPL2
hsa-miR-25-3p	PIK3R1
hsa-miR-25-3p	RHOBTB3
hsa-miR-25-3p	C5orf24
hsa-miR-25-3p	CXXC5
hsa-miR-25-3p	RANBP9
hsa-miR-25-3p	DST
hsa-miR-25-3p	MRS2
hsa-miR-25-3p	NCOA7
hsa-miR-25-3p	ARID1B
hsa-miR-25-3p	CDCA7L
hsa-miR-25-3p	RBAK
hsa-miR-25-3p	ZNF92
hsa-miR-25-3p	PCMTD1
hsa-miR-25-3p	AGPAT5
hsa-miR-25-3p	CHMP7
hsa-miR-25-3p	PTAR1
hsa-miR-25-3p	BICD2
hsa-miR-25-3p	NACC2
hsa-miR-25-3p	SMARCA2
hsa-miR-25-3p	RIC1
hsa-miR-25-3p	FAM120A
hsa-miR-25-3p	USP9X
hsa-miR-25-3p	UBE2A
hsa-miR-143-3p	SDF4
hsa-miR-143-3p	SRM
hsa-miR-143-3p	BSDC1
hsa-miR-143-3p	S100A11
hsa-miR-143-3p	TPM3
hsa-miR-143-3p	ABL2
hsa-miR-143-3p	C1orf198
hsa-miR-143-3p	EPB41
hsa-miR-143-3p	LRRC8B
hsa-miR-143-3p	POU2F1
hsa-miR-143-3p	CD46
hsa-miR-143-3p	FAM107B
hsa-miR-143-3p	SMNDC1
hsa-miR-143-3p	CACUL1
hsa-miR-143-3p	PTEN
hsa-miR-143-3p	NAP1L4
hsa-miR-143-3p	UBXN1
hsa-miR-143-3p	NXF1
hsa-miR-143-3p	QSER1
hsa-miR-143-3p	PRDX5
hsa-miR-143-3p	RBM4
hsa-miR-143-3p	RBM14-RBM4
hsa-miR-143-3p	CCND1
hsa-miR-143-3p	AMOTL1
hsa-miR-143-3p	ARCN1
hsa-miR-143-3p	KRAS
hsa-miR-143-3p	TUBA1B
hsa-miR-143-3p	PTGES3
hsa-miR-143-3p	POLE
hsa-miR-143-3p	CREBL2
hsa-miR-143-3p	TUBA1C
hsa-miR-143-3p	ACVR1B
hsa-miR-143-3p	TARBP2
hsa-miR-143-3p	WASHC4
hsa-miR-143-3p	PTPN11
hsa-miR-143-3p	MRPL57
hsa-miR-143-3p	GATM
hsa-miR-143-3p	ZWILCH
hsa-miR-143-3p	ARID3B
hsa-miR-143-3p	IGF1R
hsa-miR-143-3p	BOLA2-SMG1P6
hsa-miR-143-3p	TBC1D10B
hsa-miR-143-3p	GOT2
hsa-miR-143-3p	SRRM2
hsa-miR-143-3p	MGRN1
hsa-miR-143-3p	TNRC6A
hsa-miR-143-3p	QPRT
hsa-miR-143-3p	YWHAE
hsa-miR-143-3p	TP53
hsa-miR-143-3p	USP22
hsa-miR-143-3p	BLMH
hsa-miR-143-3p	BRCA1
hsa-miR-143-3p	DCAKD
hsa-miR-143-3p	PPP1R9B
hsa-miR-143-3p	AP2B1
hsa-miR-143-3p	KAT7
hsa-miR-143-3p	UTP18
hsa-miR-143-3p	DYNLL2
hsa-miR-143-3p	NOL11
hsa-miR-143-3p	MOB3A
hsa-miR-143-3p	RAVER1
hsa-miR-143-3p	AC011511.4
hsa-miR-143-3p	OAZ1
hsa-miR-143-3p	TIMM50
hsa-miR-143-3p	CCDC97
hsa-miR-143-3p	PDIA6
hsa-miR-143-3p	EIF2AK2
hsa-miR-143-3p	PREPL
hsa-miR-143-3p	RTN4
hsa-miR-143-3p	EFEMP1
hsa-miR-143-3p	CUL3
hsa-miR-143-3p	TMEM214
hsa-miR-143-3p	PLEKHB2
hsa-miR-143-3p	OSER1
hsa-miR-143-3p	STK4
hsa-miR-143-3p	RAE1
hsa-miR-143-3p	VAPB
hsa-miR-143-3p	SUMO3
hsa-miR-143-3p	TMEM184B
hsa-miR-143-3p	DDX17
hsa-miR-143-3p	CPT1B
hsa-miR-143-3p	CHKB-CPT1B
hsa-miR-143-3p	KPNA1
hsa-miR-143-3p	CCDC14
hsa-miR-143-3p	JAGN1
hsa-miR-143-3p	TATDN2
hsa-miR-143-3p	CNOT10
hsa-miR-143-3p	PTPN23
hsa-miR-143-3p	ATP6V1A
hsa-miR-143-3p	NSD2
hsa-miR-143-3p	STOX2
hsa-miR-143-3p	MCCC2
hsa-miR-143-3p	APC
hsa-miR-143-3p	CYSTM1
hsa-miR-143-3p	NDFIP1
hsa-miR-143-3p	HLA-C
hsa-miR-143-3p	HLA-B
hsa-miR-143-3p	TAPBP
hsa-miR-143-3p	GTPBP2
hsa-miR-143-3p	HLA-E
hsa-miR-143-3p	C6orf136
hsa-miR-143-3p	TUBB
hsa-miR-143-3p	PHF3
hsa-miR-143-3p	QKI
hsa-miR-143-3p	GLI3
hsa-miR-143-3p	FSCN1
hsa-miR-143-3p	ELN
hsa-miR-143-3p	ZKSCAN1
hsa-miR-143-3p	CUX1
hsa-miR-143-3p	CASP2
hsa-miR-143-3p	TNFRSF10D
hsa-miR-143-3p	FDFT1
hsa-miR-143-3p	SLC25A37
hsa-miR-143-3p	GRINA
hsa-miR-143-3p	GNAQ
hsa-miR-143-3p	CLTA
hsa-miR-143-3p	TRIM32
hsa-miR-143-3p	COL5A1
hsa-miR-143-3p	WWC3
hsa-miR-155-5p	PHC2
hsa-miR-155-5p	F3
hsa-miR-155-5p	EDEM3
hsa-miR-155-5p	IRF2BP2
hsa-miR-155-5p	HK1
hsa-miR-155-5p	PDCD4
hsa-miR-155-5p	ETS1
hsa-miR-155-5p	CSRP2
hsa-miR-155-5p	ARL1
hsa-miR-155-5p	SP1
hsa-miR-155-5p	TBC1D15
hsa-miR-155-5p	METAP2
hsa-miR-155-5p	FNDC3A
hsa-miR-155-5p	MBNL2
hsa-miR-155-5p	STRN3
hsa-miR-155-5p	DICER1
hsa-miR-155-5p	PPM1A
hsa-miR-155-5p	HIF1A
hsa-miR-155-5p	PAPOLA
hsa-miR-155-5p	TRAF3
hsa-miR-155-5p	ADAM10
hsa-miR-155-5p	ANXA2
hsa-miR-155-5p	UACA
hsa-miR-155-5p	RCN2
hsa-miR-155-5p	EMP2
hsa-miR-155-5p	SMG1
hsa-miR-155-5p	NUFIP2
hsa-miR-155-5p	SLFN11
hsa-miR-155-5p	SPIRE1
hsa-miR-155-5p	NARS
hsa-miR-155-5p	DSG2
hsa-miR-155-5p	CSNK1G2
hsa-miR-155-5p	ZNF430
hsa-miR-155-5p	MCFD2
hsa-miR-155-5p	FBXO11
hsa-miR-155-5p	SATB2
hsa-miR-155-5p	SOCS5
hsa-miR-155-5p	PDK1
hsa-miR-155-5p	CDCA7
hsa-miR-155-5p	SLC39A10
hsa-miR-155-5p	ATXN10
hsa-miR-155-5p	SATB1
hsa-miR-155-5p	KPNA1
hsa-miR-155-5p	CTDSPL
hsa-miR-155-5p	SKIL
hsa-miR-155-5p	PAK2
hsa-miR-155-5p	PAQR3
hsa-miR-155-5p	UBE2D3
hsa-miR-155-5p	PGRMC2
hsa-miR-155-5p	TMEM33
hsa-miR-155-5p	TRIM36
hsa-miR-155-5p	CLINT1
hsa-miR-155-5p	TRIP13
hsa-miR-155-5p	TRIO
hsa-miR-155-5p	MTREX
hsa-miR-155-5p	TNPO1
hsa-miR-155-5p	PERP
hsa-miR-155-5p	HIVEP2
hsa-miR-155-5p	RREB1
hsa-miR-155-5p	RWDD1
hsa-miR-155-5p	MRPL18
hsa-miR-155-5p	DMTF1
hsa-miR-155-5p	MKLN1
hsa-miR-155-5p	NSD3
hsa-miR-155-5p	KAT6A
hsa-miR-155-5p	ASPH
hsa-miR-155-5p	SLC25A37
hsa-miR-155-5p	ATP6V1C1
hsa-miR-155-5p	PTAR1
hsa-miR-155-5p	RC3H2
hsa-miR-155-5p	FAM120A
hsa-miR-155-5p	BRWD3
hsa-miR-155-5p	UBQLN2
hsa-miR-16-5p	MTHFR
hsa-miR-16-5p	BSDC1
hsa-miR-16-5p	USP24
hsa-miR-16-5p	CSDE1
hsa-miR-16-5p	SLC39A1
hsa-miR-16-5p	RAB13
hsa-miR-16-5p	TPM3
hsa-miR-16-5p	UBE2Q1
hsa-miR-16-5p	FAM189B
hsa-miR-16-5p	HDGF
hsa-miR-16-5p	COP1
hsa-miR-16-5p	ABL2
hsa-miR-16-5p	NUCKS1
hsa-miR-16-5p	PLXNA2
hsa-miR-16-5p	KIF1B
hsa-miR-16-5p	MFN2
hsa-miR-16-5p	LYPLA2
hsa-miR-16-5p	SESN2
hsa-miR-16-5p	PPIH
hsa-miR-16-5p	ATP6V0B
hsa-miR-16-5p	SRSF11
hsa-miR-16-5p	ZNF326
hsa-miR-16-5p	RPL5
hsa-miR-16-5p	KCNC4
hsa-miR-16-5p	MOV10
hsa-miR-16-5p	TUFT1
hsa-miR-16-5p	XPR1
hsa-miR-16-5p	BTG2
hsa-miR-16-5p	ZC3H11A
hsa-miR-16-5p	ZBED6
hsa-miR-16-5p	EDARADD
hsa-miR-16-5p	KIF5B
hsa-miR-16-5p	EPC1
hsa-miR-16-5p	PDZD8
hsa-miR-16-5p	MAPK8
hsa-miR-16-5p	HK1
hsa-miR-16-5p	EIF4EBP2
hsa-miR-16-5p	PCGF5
hsa-miR-16-5p	EXOC6
hsa-miR-16-5p	HELLS
hsa-miR-16-5p	SFXN2
hsa-miR-16-5p	EDRF1
hsa-miR-16-5p	RNH1
hsa-miR-16-5p	TMEM41B
hsa-miR-16-5p	CKAP5
hsa-miR-16-5p	SSRP1
hsa-miR-16-5p	SPTBN2
hsa-miR-16-5p	BACE1
hsa-miR-16-5p	THY1
hsa-miR-16-5p	CAPRIN1
hsa-miR-16-5p	MADD
hsa-miR-16-5p	CCDC86
hsa-miR-16-5p	SDHAF2
hsa-miR-16-5p	DAGLA
hsa-miR-16-5p	ARL2
hsa-miR-16-5p	RCE1
hsa-miR-16-5p	RAD9A
hsa-miR-16-5p	NLRX1
hsa-miR-16-5p	SINHCAF
hsa-miR-16-5p	LMBR1L
hsa-miR-16-5p	TUBA1A
hsa-miR-16-5p	SLC11A2
hsa-miR-16-5p	ARL1
hsa-miR-16-5p	NT5DC3
hsa-miR-16-5p	ATXN2
hsa-miR-16-5p	NAA25
hsa-miR-16-5p	RPLP0
hsa-miR-16-5p	GABARAPL1
hsa-miR-16-5p	DNM1L
hsa-miR-16-5p	EIF4B
hsa-miR-16-5p	PA2G4
hsa-miR-16-5p	ATXN7L3B
hsa-miR-16-5p	ACACB
hsa-miR-16-5p	ATP2A2
hsa-miR-16-5p	AKAP11
hsa-miR-16-5p	IPO4
hsa-miR-16-5p	AL136295.4
hsa-miR-16-5p	ATG14
hsa-miR-16-5p	NPC2
hsa-miR-16-5p	ANGEL1
hsa-miR-16-5p	CCDC85C
hsa-miR-16-5p	CKB
hsa-miR-16-5p	TOGARAM1
hsa-miR-16-5p	ZNF106
hsa-miR-16-5p	SPRED1
hsa-miR-16-5p	MAP2K1
hsa-miR-16-5p	SMAD3
hsa-miR-16-5p	ABHD2
hsa-miR-16-5p	ZNF768
hsa-miR-16-5p	MT1G
hsa-miR-16-5p	GOT2
hsa-miR-16-5p	KARS
hsa-miR-16-5p	TMEM219
hsa-miR-16-5p	MT2A
hsa-miR-16-5p	SNTB2
hsa-miR-16-5p	MLYCD
hsa-miR-16-5p	MNT
hsa-miR-16-5p	PELP1
hsa-miR-16-5p	NEURL4
hsa-miR-16-5p	AC026954.2
hsa-miR-16-5p	VAT1
hsa-miR-16-5p	ATXN7L3
hsa-miR-16-5p	TRIM37
hsa-miR-16-5p	SMURF2
hsa-miR-16-5p	GRB2
hsa-miR-16-5p	CBX4
hsa-miR-16-5p	ARHGDIA
hsa-miR-16-5p	DUS1L
hsa-miR-16-5p	PAFAH1B1
hsa-miR-16-5p	KIF1C
hsa-miR-16-5p	WSB1
hsa-miR-16-5p	ANKRD13B
hsa-miR-16-5p	CPD
hsa-miR-16-5p	AP2B1
hsa-miR-16-5p	NBR1
hsa-miR-16-5p	KPNB1
hsa-miR-16-5p	DYNLL2
hsa-miR-16-5p	CLTC
hsa-miR-16-5p	SEPT9
hsa-miR-16-5p	RNF213
hsa-miR-16-5p	KDSR
hsa-miR-16-5p	WDR83OS
hsa-miR-16-5p	MED26
hsa-miR-16-5p	DMPK
hsa-miR-16-5p	TRIP10
hsa-miR-16-5p	PNPLA6
hsa-miR-16-5p	GATAD2A
hsa-miR-16-5p	RAB4B
hsa-miR-16-5p	MIA-RAB4B
hsa-miR-16-5p	AP2A1
hsa-miR-16-5p	LENG8
hsa-miR-16-5p	RTN4
hsa-miR-16-5p	LMAN2L
hsa-miR-16-5p	RBMS1
hsa-miR-16-5p	SATB2
hsa-miR-16-5p	ATG9A
hsa-miR-16-5p	CUL3
hsa-miR-16-5p	RAB10
hsa-miR-16-5p	SELENOI
hsa-miR-16-5p	NRBP1
hsa-miR-16-5p	SOCS5
hsa-miR-16-5p	ACTR2
hsa-miR-16-5p	EIF5B
hsa-miR-16-5p	STEAP3
hsa-miR-16-5p	KIF5C
hsa-miR-16-5p	UBR3
hsa-miR-16-5p	ABI2
hsa-miR-16-5p	ASB1
hsa-miR-16-5p	RNF24
hsa-miR-16-5p	TOMM34
hsa-miR-16-5p	VAPB
hsa-miR-16-5p	DNAJC5
hsa-miR-16-5p	SON
hsa-miR-16-5p	DGCR2
hsa-miR-16-5p	DDT
hsa-miR-16-5p	PISD
hsa-miR-16-5p	TNRC6B
hsa-miR-16-5p	ANKRD28
hsa-miR-16-5p	SHISA5
hsa-miR-16-5p	GSK3B
hsa-miR-16-5p	ANAPC13
hsa-miR-16-5p	TM4SF1
hsa-miR-16-5p	ABCC5
hsa-miR-16-5p	ALG3
hsa-miR-16-5p	ATP13A3
hsa-miR-16-5p	PLS1
hsa-miR-16-5p	NMD3
hsa-miR-16-5p	EIF4G1
hsa-miR-16-5p	EIF4E
hsa-miR-16-5p	OTUD4
hsa-miR-16-5p	NSD2
hsa-miR-16-5p	MRPL1
hsa-miR-16-5p	ZNF622
hsa-miR-16-5p	PLPP1
hsa-miR-16-5p	AP3B1
hsa-miR-16-5p	SPARC
hsa-miR-16-5p	MAPK9
hsa-miR-16-5p	PCDHA11
hsa-miR-16-5p	PCDHA6
hsa-miR-16-5p	PCDHA9
hsa-miR-16-5p	PCDHA8
hsa-miR-16-5p	PCDHA7
hsa-miR-16-5p	PCDHA5
hsa-miR-16-5p	PCDHA4
hsa-miR-16-5p	PCDHA2
hsa-miR-16-5p	PCDHA1
hsa-miR-16-5p	PCDHA13
hsa-miR-16-5p	PCDHAC2
hsa-miR-16-5p	PCDHAC1
hsa-miR-16-5p	PCDHA10
hsa-miR-16-5p	PCDHA12
hsa-miR-16-5p	PCDHA3
hsa-miR-16-5p	SLC36A1
hsa-miR-16-5p	SQSTM1
hsa-miR-16-5p	AL662899.1
hsa-miR-16-5p	ABHD16A
hsa-miR-16-5p	COL12A1
hsa-miR-16-5p	MAP7
hsa-miR-16-5p	LATS1
hsa-miR-16-5p	TCP1
hsa-miR-16-5p	RREB1
hsa-miR-16-5p	ABCF1
hsa-miR-16-5p	PPT2
hsa-miR-16-5p	TAF8
hsa-miR-16-5p	PTK7
hsa-miR-16-5p	TBPL1
hsa-miR-16-5p	PHACTR2
hsa-miR-16-5p	NOD1
hsa-miR-16-5p	NUDCD3
hsa-miR-16-5p	CDK6
hsa-miR-16-5p	GIGYF1
hsa-miR-16-5p	NAPEPLD
hsa-miR-16-5p	SUN1
hsa-miR-16-5p	GET4
hsa-miR-16-5p	MAFK
hsa-miR-16-5p	WIPI2
hsa-miR-16-5p	USP42
hsa-miR-16-5p	ARPC1B
hsa-miR-16-5p	DLD
hsa-miR-16-5p	AGAP3
hsa-miR-16-5p	SLC20A2
hsa-miR-16-5p	AGO2
hsa-miR-16-5p	ATP6V1B2
hsa-miR-16-5p	TACC1
hsa-miR-16-5p	GPAT4
hsa-miR-16-5p	IKBKB
hsa-miR-16-5p	RNF139
hsa-miR-16-5p	LY6E
hsa-miR-16-5p	IARS
hsa-miR-16-5p	PTPN3
hsa-miR-16-5p	NACC2
hsa-miR-16-5p	RIC1
hsa-miR-16-5p	MTAP
hsa-miR-16-5p	ACO1
hsa-miR-16-5p	TLE4
hsa-miR-16-5p	TMEM268
hsa-miR-16-5p	TBC1D13
hsa-miR-16-5p	RPS6KA3
hsa-miR-16-5p	ACSL4
hsa-miR-16-5p	TSPYL2
hsa-miR-16-5p	FAM199X
hsa-miR-145-5p	CLSTN1
hsa-miR-145-5p	CC2D1B
hsa-miR-145-5p	APH1A
hsa-miR-145-5p	ENSA
hsa-miR-145-5p	ILF2
hsa-miR-145-5p	ZNF124
hsa-miR-145-5p	SLC25A44
hsa-miR-145-5p	HERC4
hsa-miR-145-5p	MRPL17
hsa-miR-145-5p	MDK
hsa-miR-145-5p	PAFAH1B2
hsa-miR-145-5p	ATXN2
hsa-miR-145-5p	PXN
hsa-miR-145-5p	PCBP2
hsa-miR-145-5p	PIP4K2C
hsa-miR-145-5p	SRGAP1
hsa-miR-145-5p	VEZT
hsa-miR-145-5p	METAP2
hsa-miR-145-5p	TPT1
hsa-miR-145-5p	SUGT1
hsa-miR-145-5p	GMFB
hsa-miR-145-5p	ZBTB42
hsa-miR-145-5p	IMP3
hsa-miR-145-5p	PDE8A
hsa-miR-145-5p	AARS
hsa-miR-145-5p	ATP6V0C
hsa-miR-145-5p	AC093525.2
hsa-miR-145-5p	SRRM2
hsa-miR-145-5p	ZNF720
hsa-miR-145-5p	PPP1R9B
hsa-miR-145-5p	TRIM65
hsa-miR-145-5p	TAOK1
hsa-miR-145-5p	NME1
hsa-miR-145-5p	TMEM94
hsa-miR-145-5p	MYL12B
hsa-miR-145-5p	PMAIP1
hsa-miR-145-5p	SLC25A23
hsa-miR-145-5p	CIRBP
hsa-miR-145-5p	PNPLA6
hsa-miR-145-5p	TIMM29
hsa-miR-145-5p	ZNF440
hsa-miR-145-5p	ZNF101
hsa-miR-145-5p	ZNF570
hsa-miR-145-5p	BCAM
hsa-miR-145-5p	LENG8
hsa-miR-145-5p	EPN1
hsa-miR-145-5p	XPO1
hsa-miR-145-5p	RTKN
hsa-miR-145-5p	SF3B1
hsa-miR-145-5p	SELENOI
hsa-miR-145-5p	MRGBP
hsa-miR-145-5p	RCAN1
hsa-miR-145-5p	CRKL
hsa-miR-145-5p	UBE2L3
hsa-miR-145-5p	NAA50
hsa-miR-145-5p	GOLGB1
hsa-miR-145-5p	TFRC
hsa-miR-145-5p	YTHDC1
hsa-miR-145-5p	RCHY1
hsa-miR-145-5p	LARP1
hsa-miR-145-5p	PRPF4B
hsa-miR-145-5p	ALDH5A1
hsa-miR-145-5p	HMGA1
hsa-miR-145-5p	PTP4A1
hsa-miR-145-5p	CRYBG1
hsa-miR-145-5p	FAM126A
hsa-miR-145-5p	FSCN1
hsa-miR-145-5p	SERPINE1
hsa-miR-145-5p	PRKDC
hsa-miR-145-5p	ARFGEF1
hsa-miR-145-5p	RPS6
hsa-miR-145-5p	HSPA5
hsa-miR-145-5p	PSAT1
hsa-miR-145-5p	RAD23B
hsa-miR-145-5p	HPRT1
hsa-miR-146b-5p	CAPZB
hsa-miR-146b-5p	ARPC5
hsa-miR-146b-5p	ARL8A
hsa-miR-146b-5p	KPNA6
hsa-miR-146b-5p	AGO1
hsa-miR-146b-5p	PRMT6
hsa-miR-146b-5p	KCTD3
hsa-miR-146b-5p	PSAP
hsa-miR-146b-5p	TRAF6
hsa-miR-146b-5p	SF1
hsa-miR-146b-5p	SIK3
hsa-miR-146b-5p	HYOU1
hsa-miR-146b-5p	ACER3
hsa-miR-146b-5p	ATP5MC2
hsa-miR-146b-5p	DCTN2
hsa-miR-146b-5p	DTX3
hsa-miR-146b-5p	YEATS4
hsa-miR-146b-5p	CCT2
hsa-miR-146b-5p	ULK1
hsa-miR-146b-5p	HNRNPC
hsa-miR-146b-5p	DDHD1
hsa-miR-146b-5p	CEP170B
hsa-miR-146b-5p	HMG20A
hsa-miR-146b-5p	NFAT5
hsa-miR-146b-5p	ACLY
hsa-miR-146b-5p	ZNF652
hsa-miR-146b-5p	CDK5R1
hsa-miR-146b-5p	NME1
hsa-miR-146b-5p	MPPE1
hsa-miR-146b-5p	AKT2
hsa-miR-146b-5p	PTBP1
hsa-miR-146b-5p	PSENEN
hsa-miR-146b-5p	CAPNS1
hsa-miR-146b-5p	TRIM28
hsa-miR-146b-5p	SERTAD2
hsa-miR-146b-5p	ARL5A
hsa-miR-146b-5p	KLF7
hsa-miR-146b-5p	LANCL1
hsa-miR-146b-5p	ATG9A
hsa-miR-146b-5p	PCBP1
hsa-miR-146b-5p	COPS8
hsa-miR-146b-5p	SLC25A17
hsa-miR-146b-5p	ATXN10
hsa-miR-146b-5p	PAICS
hsa-miR-146b-5p	EPB41L4A
hsa-miR-146b-5p	G3BP1
hsa-miR-146b-5p	SQSTM1
hsa-miR-146b-5p	SLC29A1
hsa-miR-146b-5p	IGF2BP3
hsa-miR-146b-5p	PDE7A
hsa-miR-146b-5p	DCAF12
hsa-miR-146b-5p	FBXW2
hsa-miR-146b-5p	CAMSAP1
hsa-miR-146b-5p	CLTA
hsa-miR-146b-5p	RABGAP1
hsa-miR-146b-5p	SPTAN1
hsa-miR-146b-5p	SET
hsa-miR-146b-5p	PRRC2B
hsa-miR-146b-5p	COL5A1
hsa-miR-146b-5p	SCML1
hsa-miR-146b-5p	USP9X
hsa-miR-146b-5p	FHL1
hsa-miR-223-3p	STMN1
hsa-miR-223-3p	CC2D1B
hsa-miR-223-3p	ARID1A
hsa-miR-223-3p	ZBTB18
hsa-miR-223-3p	FAM213A
hsa-miR-223-3p	TRIM3
hsa-miR-223-3p	DENND5B
hsa-miR-223-3p	CBX5
hsa-miR-223-3p	PTGES3
hsa-miR-223-3p	SACS
hsa-miR-223-3p	LRCH1
hsa-miR-223-3p	RIOX1
hsa-miR-223-3p	ZBTB42
hsa-miR-223-3p	ARPP19
hsa-miR-223-3p	IGF1R
hsa-miR-223-3p	CNOT1
hsa-miR-223-3p	ZCCHC14
hsa-miR-223-3p	COX11
hsa-miR-223-3p	USP6
hsa-miR-223-3p	AP2B1
hsa-miR-223-3p	KDSR
hsa-miR-223-3p	ABI2
hsa-miR-223-3p	PRELID3B
hsa-miR-223-3p	USP16
hsa-miR-223-3p	NUP210
hsa-miR-223-3p	MBNL1
hsa-miR-223-3p	FAT1
hsa-miR-223-3p	CPEB2
hsa-miR-223-3p	MSMO1
hsa-miR-223-3p	ANKH
hsa-miR-223-3p	ARRDC3
hsa-miR-223-3p	SEPT8
hsa-miR-223-3p	PPWD1
hsa-miR-223-3p	TMEM14C
hsa-miR-223-3p	C6orf48
hsa-miR-223-3p	SCAF8
hsa-miR-223-3p	TWISTNB
hsa-miR-223-3p	PURB
hsa-miR-223-3p	DMTF1
hsa-miR-223-3p	TMEM178B
hsa-miR-223-3p	SLC25A32
hsa-miR-223-3p	SLC39A14
hsa-miR-223-3p	SPIN1
hsa-miR-223-3p	XIAP
hsa-miR-150-5p	SSU72
hsa-miR-150-5p	NDC1
hsa-miR-150-5p	ENSA
hsa-miR-150-5p	DENND4B
hsa-miR-150-5p	PBXIP1
hsa-miR-150-5p	SMG5
hsa-miR-150-5p	TAGLN2
hsa-miR-150-5p	DCAF8
hsa-miR-150-5p	TRIM11
hsa-miR-150-5p	KPNA6
hsa-miR-150-5p	RLF
hsa-miR-150-5p	ZFYVE9
hsa-miR-150-5p	SNX27
hsa-miR-150-5p	PEA15
hsa-miR-150-5p	POGK
hsa-miR-150-5p	SAR1A
hsa-miR-150-5p	FRAT2
hsa-miR-150-5p	NOLC1
hsa-miR-150-5p	SFXN2
hsa-miR-150-5p	IPO7
hsa-miR-150-5p	TEAD1
hsa-miR-150-5p	DPF2
hsa-miR-150-5p	EI24
hsa-miR-150-5p	PHB2
hsa-miR-150-5p	DENND5B
hsa-miR-150-5p	SLC38A2
hsa-miR-150-5p	HDAC7
hsa-miR-150-5p	RACGAP1
hsa-miR-150-5p	CERS5
hsa-miR-150-5p	CORO1C
hsa-miR-150-5p	ARPC3
hsa-miR-150-5p	PABPN1
hsa-miR-150-5p	KHNYN
hsa-miR-150-5p	SLC39A9
hsa-miR-150-5p	DYNC1H1
hsa-miR-150-5p	ZNF768
hsa-miR-150-5p	ITPRIPL2
hsa-miR-150-5p	UBFD1
hsa-miR-150-5p	FBXL19
hsa-miR-150-5p	GAN
hsa-miR-150-5p	ZBTB4
hsa-miR-150-5p	KIAA0100
hsa-miR-150-5p	RAB5C
hsa-miR-150-5p	EZH1
hsa-miR-150-5p	GPATCH8
hsa-miR-150-5p	COL1A1
hsa-miR-150-5p	NAT9
hsa-miR-150-5p	KIF1C
hsa-miR-150-5p	PSMB3
hsa-miR-150-5p	GAA
hsa-miR-150-5p	ETHE1
hsa-miR-150-5p	BBC3
hsa-miR-150-5p	ZNF700
hsa-miR-150-5p	AC008770.2
hsa-miR-150-5p	IER2
hsa-miR-150-5p	FAM32A
hsa-miR-150-5p	PGPEP1
hsa-miR-150-5p	ZNF146
hsa-miR-150-5p	BAX
hsa-miR-150-5p	ATF5
hsa-miR-150-5p	PPP2R1A
hsa-miR-150-5p	ZNF514
hsa-miR-150-5p	RPRM
hsa-miR-150-5p	ATG9A
hsa-miR-150-5p	PKP4
hsa-miR-150-5p	LSS
hsa-miR-150-5p	PISD
hsa-miR-150-5p	CBX7
hsa-miR-150-5p	LRRC58
hsa-miR-150-5p	PFN2
hsa-miR-150-5p	VHL
hsa-miR-150-5p	DIRC2
hsa-miR-150-5p	MRPS27
hsa-miR-150-5p	FBXW11
hsa-miR-150-5p	PAPD7
hsa-miR-150-5p	BASP1
hsa-miR-150-5p	BTBD9
hsa-miR-150-5p	SLC39A7
hsa-miR-150-5p	MET
hsa-miR-150-5p	MTUS1
hsa-miR-150-5p	YWHAZ
hsa-miR-150-5p	AZIN1
hsa-miR-150-5p	TRMT12
hsa-miR-150-5p	IARS
hsa-miR-150-5p	STOM
hsa-miR-150-5p	ACO1
hsa-miR-150-5p	GLE1
hsa-miR-150-5p	PTPA
hsa-miR-150-5p	RBMX
hsa-miR-150-5p	IRAK1
hsa-miR-150-5p	DDX3X
hsa-miR-150-5p	GDI1
hsa-miR-106b-5p	GPR157
hsa-miR-106b-5p	HP1BP3
hsa-miR-106b-5p	FOXJ3
hsa-miR-106b-5p	SSX2IP
hsa-miR-106b-5p	RSBN1
hsa-miR-106b-5p	PBXIP1
hsa-miR-106b-5p	ALDH9A1
hsa-miR-106b-5p	ADIPOR1
hsa-miR-106b-5p	ELK4
hsa-miR-106b-5p	NUCKS1
hsa-miR-106b-5p	SLC41A1
hsa-miR-106b-5p	LPGAT1
hsa-miR-106b-5p	ARID4B
hsa-miR-106b-5p	RBM34
hsa-miR-106b-5p	MFN2
hsa-miR-106b-5p	ELOA
hsa-miR-106b-5p	LDLRAP1
hsa-miR-106b-5p	DHDDS
hsa-miR-106b-5p	KHDRBS1
hsa-miR-106b-5p	TXLNA
hsa-miR-106b-5p	IFI44L
hsa-miR-106b-5p	STRIP1
hsa-miR-106b-5p	POU2F1
hsa-miR-106b-5p	RGL1
hsa-miR-106b-5p	CD46
hsa-miR-106b-5p	PITRM1
hsa-miR-106b-5p	ARHGAP12
hsa-miR-106b-5p	CSTF2T
hsa-miR-106b-5p	IPMK
hsa-miR-106b-5p	PDZD8
hsa-miR-106b-5p	PFKP
hsa-miR-106b-5p	MAPK8
hsa-miR-106b-5p	EIF4EBP2
hsa-miR-106b-5p	ZRANB1
hsa-miR-106b-5p	EIF4G2
hsa-miR-106b-5p	TNKS1BP1
hsa-miR-106b-5p	EEF1G
hsa-miR-106b-5p	AP002990.1
hsa-miR-106b-5p	BSCL2
hsa-miR-106b-5p	HNRNPUL2-BSCL2
hsa-miR-106b-5p	PPP1R14B
hsa-miR-106b-5p	SLC35F2
hsa-miR-106b-5p	C11orf58
hsa-miR-106b-5p	TMEM138
hsa-miR-106b-5p	RPS6KA4
hsa-miR-106b-5p	EMSY
hsa-miR-106b-5p	PAFAH1B2
hsa-miR-106b-5p	ARCN1
hsa-miR-106b-5p	M6PR
hsa-miR-106b-5p	KCNJ8
hsa-miR-106b-5p	DENND5B
hsa-miR-106b-5p	CBX5
hsa-miR-106b-5p	ARL1
hsa-miR-106b-5p	SSH1
hsa-miR-106b-5p	FBXO21
hsa-miR-106b-5p	UBC
hsa-miR-106b-5p	WNK1
hsa-miR-106b-5p	ERC1
hsa-miR-106b-5p	ARNTL2
hsa-miR-106b-5p	DYRK2
hsa-miR-106b-5p	ZDHHC17
hsa-miR-106b-5p	BRI3BP
hsa-miR-106b-5p	COMMD6
hsa-miR-106b-5p	IPO5
hsa-miR-106b-5p	ERO1A
hsa-miR-106b-5p	GMFB
hsa-miR-106b-5p	ERH
hsa-miR-106b-5p	SPTLC2
hsa-miR-106b-5p	BTBD7
hsa-miR-106b-5p	OXA1L
hsa-miR-106b-5p	PAX9
hsa-miR-106b-5p	EIF2S1
hsa-miR-106b-5p	SLC39A9
hsa-miR-106b-5p	NIPA1
hsa-miR-106b-5p	NEDD4
hsa-miR-106b-5p	PARP6
hsa-miR-106b-5p	BTBD1
hsa-miR-106b-5p	SEC11A
hsa-miR-106b-5p	SPRED1
hsa-miR-106b-5p	B2M
hsa-miR-106b-5p	FEM1B
hsa-miR-106b-5p	PDE8A
hsa-miR-106b-5p	ABHD2
hsa-miR-106b-5p	IQGAP1
hsa-miR-106b-5p	RCCD1
hsa-miR-106b-5p	NETO2
hsa-miR-106b-5p	ZFHX3
hsa-miR-106b-5p	MBTPS1
hsa-miR-106b-5p	FBXO31
hsa-miR-106b-5p	PHF23
hsa-miR-106b-5p	SSH2
hsa-miR-106b-5p	MYO1D
hsa-miR-106b-5p	KRT10
hsa-miR-106b-5p	BECN1
hsa-miR-106b-5p	PLEKHM1
hsa-miR-106b-5p	APPBP2
hsa-miR-106b-5p	DDX5
hsa-miR-106b-5p	MINK1
hsa-miR-106b-5p	KDM6B
hsa-miR-106b-5p	NDEL1
hsa-miR-106b-5p	LUC7L3
hsa-miR-106b-5p	MSI2
hsa-miR-106b-5p	SEPT9
hsa-miR-106b-5p	FOXK2
hsa-miR-106b-5p	TMEM200C
hsa-miR-106b-5p	RPL17
hsa-miR-106b-5p	ZADH2
hsa-miR-106b-5p	NAPG
hsa-miR-106b-5p	KANK2
hsa-miR-106b-5p	MIDN
hsa-miR-106b-5p	TRIP10
hsa-miR-106b-5p	LDLR
hsa-miR-106b-5p	TPM4
hsa-miR-106b-5p	URI1
hsa-miR-106b-5p	BLOC1S3
hsa-miR-106b-5p	YWHAQ
hsa-miR-106b-5p	ROCK2
hsa-miR-106b-5p	UXS1
hsa-miR-106b-5p	NFE2L2
hsa-miR-106b-5p	STAT1
hsa-miR-106b-5p	EPHA4
hsa-miR-106b-5p	HDAC4
hsa-miR-106b-5p	LPIN1
hsa-miR-106b-5p	ANXA4
hsa-miR-106b-5p	ZNF638
hsa-miR-106b-5p	C2orf49
hsa-miR-106b-5p	PLEKHB2
hsa-miR-106b-5p	GPD2
hsa-miR-106b-5p	CASP8
hsa-miR-106b-5p	PNKD
hsa-miR-106b-5p	STK11IP
hsa-miR-106b-5p	TBC1D20
hsa-miR-106b-5p	OSER1
hsa-miR-106b-5p	FITM2
hsa-miR-106b-5p	ZNFX1
hsa-miR-106b-5p	ZNF217
hsa-miR-106b-5p	PANK2
hsa-miR-106b-5p	POFUT1
hsa-miR-106b-5p	DYNLRB1
hsa-miR-106b-5p	CTSA
hsa-miR-106b-5p	APP
hsa-miR-106b-5p	ADARB1
hsa-miR-106b-5p	MAPK1
hsa-miR-106b-5p	ZNF280B
hsa-miR-106b-5p	DDX17
hsa-miR-106b-5p	POLR2F
hsa-miR-106b-5p	EP300
hsa-miR-106b-5p	ZC3H7B
hsa-miR-106b-5p	IQSEC1
hsa-miR-106b-5p	EOGT
hsa-miR-106b-5p	UBA3
hsa-miR-106b-5p	PHC3
hsa-miR-106b-5p	CAPN7
hsa-miR-106b-5p	WDR48
hsa-miR-106b-5p	RBM15B
hsa-miR-106b-5p	C3orf38
hsa-miR-106b-5p	RNF13
hsa-miR-106b-5p	ZNF827
hsa-miR-106b-5p	UFSP2
hsa-miR-106b-5p	ADD1
hsa-miR-106b-5p	THAP6
hsa-miR-106b-5p	STBD1
hsa-miR-106b-5p	FAM47E-STBD1
hsa-miR-106b-5p	METAP1
hsa-miR-106b-5p	FNIP2
hsa-miR-106b-5p	DAB2
hsa-miR-106b-5p	STARD4
hsa-miR-106b-5p	GNPDA1
hsa-miR-106b-5p	AHRR
hsa-miR-106b-5p	BTF3
hsa-miR-106b-5p	JMY
hsa-miR-106b-5p	PAM
hsa-miR-106b-5p	PRDM6
hsa-miR-106b-5p	CDC42SE2
hsa-miR-106b-5p	UBE2B
hsa-miR-106b-5p	DDX46
hsa-miR-106b-5p	G3BP1
hsa-miR-106b-5p	SSR1
hsa-miR-106b-5p	MAP3K7
hsa-miR-106b-5p	ATG5
hsa-miR-106b-5p	RPS6KA2
hsa-miR-106b-5p	MRS2
hsa-miR-106b-5p	BTN3A1
hsa-miR-106b-5p	NCOA7
hsa-miR-106b-5p	VTA1
hsa-miR-106b-5p	AFDN
hsa-miR-106b-5p	RNF216
hsa-miR-106b-5p	SEMA3C
hsa-miR-106b-5p	CDK6
hsa-miR-106b-5p	EPHB4
hsa-miR-106b-5p	DOCK4
hsa-miR-106b-5p	ARL4A
hsa-miR-106b-5p	CRCP
hsa-miR-106b-5p	PTPN12
hsa-miR-106b-5p	ANKIB1
hsa-miR-106b-5p	VPS50
hsa-miR-106b-5p	ARF5
hsa-miR-106b-5p	NUP205
hsa-miR-106b-5p	UBN2
hsa-miR-106b-5p	UBE3C
hsa-miR-106b-5p	DUSP4
hsa-miR-106b-5p	THAP1
hsa-miR-106b-5p	UBR5
hsa-miR-106b-5p	SAMD12
hsa-miR-106b-5p	ARHGEF10
hsa-miR-106b-5p	ATP6V1B2
hsa-miR-106b-5p	BNIP3L
hsa-miR-106b-5p	DPYSL2
hsa-miR-106b-5p	ADAM9
hsa-miR-106b-5p	ZFHX4
hsa-miR-106b-5p	FABP5
hsa-miR-106b-5p	ZBTB5
hsa-miR-106b-5p	KLF9
hsa-miR-106b-5p	ZNF367
hsa-miR-106b-5p	FAM102A
hsa-miR-106b-5p	ATP6V1G1
hsa-miR-106b-5p	SPTAN1
hsa-miR-106b-5p	SCML2
hsa-miR-106b-5p	MECP2
hsa-miR-106b-5p	OCRL
hsa-miR-106b-5p	SLC9A6
hsa-miR-15b-5p	MTHFR
hsa-miR-15b-5p	USP24
hsa-miR-15b-5p	CSDE1
hsa-miR-15b-5p	SLC39A1
hsa-miR-15b-5p	TPM3
hsa-miR-15b-5p	UBE2Q1
hsa-miR-15b-5p	FAM189B
hsa-miR-15b-5p	GLMP
hsa-miR-15b-5p	USF1
hsa-miR-15b-5p	COP1
hsa-miR-15b-5p	ABL2
hsa-miR-15b-5p	NUCKS1
hsa-miR-15b-5p	PLXNA2
hsa-miR-15b-5p	AGRN
hsa-miR-15b-5p	KIF1B
hsa-miR-15b-5p	MFN2
hsa-miR-15b-5p	VPS13D
hsa-miR-15b-5p	LYPLA2
hsa-miR-15b-5p	SESN2
hsa-miR-15b-5p	ATP6V0B
hsa-miR-15b-5p	SRSF11
hsa-miR-15b-5p	ZNF326
hsa-miR-15b-5p	RPL5
hsa-miR-15b-5p	KCNC4
hsa-miR-15b-5p	MOV10
hsa-miR-15b-5p	TUFT1
hsa-miR-15b-5p	XPR1
hsa-miR-15b-5p	BTG2
hsa-miR-15b-5p	ZC3H11A
hsa-miR-15b-5p	ZBED6
hsa-miR-15b-5p	EDARADD
hsa-miR-15b-5p	KIF5B
hsa-miR-15b-5p	EPC1
hsa-miR-15b-5p	PDZD8
hsa-miR-15b-5p	MAPK8
hsa-miR-15b-5p	HK1
hsa-miR-15b-5p	EIF4EBP2
hsa-miR-15b-5p	PCGF5
hsa-miR-15b-5p	EXOC6
hsa-miR-15b-5p	SFXN2
hsa-miR-15b-5p	EDRF1
hsa-miR-15b-5p	RNH1
hsa-miR-15b-5p	TMEM41B
hsa-miR-15b-5p	CKAP5
hsa-miR-15b-5p	SSRP1
hsa-miR-15b-5p	SPTBN2
hsa-miR-15b-5p	UCP2
hsa-miR-15b-5p	BACE1
hsa-miR-15b-5p	THY1
hsa-miR-15b-5p	CAPRIN1
hsa-miR-15b-5p	MADD
hsa-miR-15b-5p	DAGLA
hsa-miR-15b-5p	ARL2
hsa-miR-15b-5p	RCE1
hsa-miR-15b-5p	NLRX1
hsa-miR-15b-5p	SINHCAF
hsa-miR-15b-5p	LMBR1L
hsa-miR-15b-5p	TUBA1A
hsa-miR-15b-5p	SLC11A2
hsa-miR-15b-5p	ZFC3H1
hsa-miR-15b-5p	ARL1
hsa-miR-15b-5p	NT5DC3
hsa-miR-15b-5p	ATXN2
hsa-miR-15b-5p	NAA25
hsa-miR-15b-5p	RPLP0
hsa-miR-15b-5p	GABARAPL1
hsa-miR-15b-5p	DNM1L
hsa-miR-15b-5p	DAZAP2
hsa-miR-15b-5p	EIF4B
hsa-miR-15b-5p	ATXN7L3B
hsa-miR-15b-5p	ACACB
hsa-miR-15b-5p	ATP2A2
hsa-miR-15b-5p	AKAP11
hsa-miR-15b-5p	IPO4
hsa-miR-15b-5p	AL136295.4
hsa-miR-15b-5p	ATG14
hsa-miR-15b-5p	NPC2
hsa-miR-15b-5p	ANGEL1
hsa-miR-15b-5p	CCDC85C
hsa-miR-15b-5p	CKB
hsa-miR-15b-5p	TOGARAM1
hsa-miR-15b-5p	ZNF106
hsa-miR-15b-5p	SPRED1
hsa-miR-15b-5p	MAP2K1
hsa-miR-15b-5p	SMAD3
hsa-miR-15b-5p	ABHD2
hsa-miR-15b-5p	ZNF768
hsa-miR-15b-5p	MT1G
hsa-miR-15b-5p	GOT2
hsa-miR-15b-5p	KARS
hsa-miR-15b-5p	TMEM219
hsa-miR-15b-5p	MT2A
hsa-miR-15b-5p	SNTB2
hsa-miR-15b-5p	MLYCD
hsa-miR-15b-5p	MNT
hsa-miR-15b-5p	NEURL4
hsa-miR-15b-5p	VAT1
hsa-miR-15b-5p	ATXN7L3
hsa-miR-15b-5p	TRIM37
hsa-miR-15b-5p	SMURF2
hsa-miR-15b-5p	GRB2
hsa-miR-15b-5p	CBX4
hsa-miR-15b-5p	ARHGDIA
hsa-miR-15b-5p	DUS1L
hsa-miR-15b-5p	PAFAH1B1
hsa-miR-15b-5p	KIF1C
hsa-miR-15b-5p	WSB1
hsa-miR-15b-5p	SARM1
hsa-miR-15b-5p	ANKRD13B
hsa-miR-15b-5p	CPD
hsa-miR-15b-5p	AP2B1
hsa-miR-15b-5p	NBR1
hsa-miR-15b-5p	DYNLL2
hsa-miR-15b-5p	CLTC
hsa-miR-15b-5p	SEPT9
hsa-miR-15b-5p	RNF213
hsa-miR-15b-5p	KDSR
hsa-miR-15b-5p	WDR83OS
hsa-miR-15b-5p	MED26
hsa-miR-15b-5p	DMPK
hsa-miR-15b-5p	TRIP10
hsa-miR-15b-5p	PNPLA6
hsa-miR-15b-5p	RAB4B
hsa-miR-15b-5p	MIA-RAB4B
hsa-miR-15b-5p	AP2A1
hsa-miR-15b-5p	LENG8
hsa-miR-15b-5p	RTN4
hsa-miR-15b-5p	LMAN2L
hsa-miR-15b-5p	RBMS1
hsa-miR-15b-5p	SATB2
hsa-miR-15b-5p	ATG9A
hsa-miR-15b-5p	CUL3
hsa-miR-15b-5p	RAB10
hsa-miR-15b-5p	SELENOI
hsa-miR-15b-5p	NRBP1
hsa-miR-15b-5p	SOCS5
hsa-miR-15b-5p	ACTR2
hsa-miR-15b-5p	EIF5B
hsa-miR-15b-5p	KIF5C
hsa-miR-15b-5p	UBR3
hsa-miR-15b-5p	ABI2
hsa-miR-15b-5p	ASB1
hsa-miR-15b-5p	RNF24
hsa-miR-15b-5p	TOMM34
hsa-miR-15b-5p	CDC25B
hsa-miR-15b-5p	VAPB
hsa-miR-15b-5p	DNAJC5
hsa-miR-15b-5p	SON
hsa-miR-15b-5p	DOPEY2
hsa-miR-15b-5p	DGCR2
hsa-miR-15b-5p	DDT
hsa-miR-15b-5p	PISD
hsa-miR-15b-5p	TNRC6B
hsa-miR-15b-5p	ANKRD28
hsa-miR-15b-5p	SHISA5
hsa-miR-15b-5p	GSK3B
hsa-miR-15b-5p	ANAPC13
hsa-miR-15b-5p	TM4SF1
hsa-miR-15b-5p	DCUN1D1
hsa-miR-15b-5p	ALG3
hsa-miR-15b-5p	ATP13A3
hsa-miR-15b-5p	TNK2
hsa-miR-15b-5p	PLS1
hsa-miR-15b-5p	ABCF3
hsa-miR-15b-5p	EIF4G1
hsa-miR-15b-5p	LPP
hsa-miR-15b-5p	EIF4E
hsa-miR-15b-5p	OTUD4
hsa-miR-15b-5p	MRPL1
hsa-miR-15b-5p	ZNF622
hsa-miR-15b-5p	PLPP1
hsa-miR-15b-5p	AP3B1
hsa-miR-15b-5p	CDC23
hsa-miR-15b-5p	SPARC
hsa-miR-15b-5p	MAPK9
hsa-miR-15b-5p	PCDHA11
hsa-miR-15b-5p	PCDHA6
hsa-miR-15b-5p	PCDHA9
hsa-miR-15b-5p	PCDHA8
hsa-miR-15b-5p	PCDHA7
hsa-miR-15b-5p	PCDHA5
hsa-miR-15b-5p	PCDHA4
hsa-miR-15b-5p	PCDHA2
hsa-miR-15b-5p	PCDHA1
hsa-miR-15b-5p	PCDHA13
hsa-miR-15b-5p	PCDHAC2
hsa-miR-15b-5p	PCDHAC1
hsa-miR-15b-5p	PCDHA10
hsa-miR-15b-5p	PCDHA12
hsa-miR-15b-5p	PCDHA3
hsa-miR-15b-5p	SLC36A1
hsa-miR-15b-5p	SQSTM1
hsa-miR-15b-5p	AL662899.1
hsa-miR-15b-5p	ABHD16A
hsa-miR-15b-5p	TAPBP
hsa-miR-15b-5p	COL12A1
hsa-miR-15b-5p	MAP7
hsa-miR-15b-5p	LATS1
hsa-miR-15b-5p	TCP1
hsa-miR-15b-5p	RREB1
hsa-miR-15b-5p	ABCF1
hsa-miR-15b-5p	PPT2
hsa-miR-15b-5p	TAF8
hsa-miR-15b-5p	PTK7
hsa-miR-15b-5p	TBPL1
hsa-miR-15b-5p	PHACTR2
hsa-miR-15b-5p	NOD1
hsa-miR-15b-5p	NUDCD3
hsa-miR-15b-5p	CDK6
hsa-miR-15b-5p	NAPEPLD
hsa-miR-15b-5p	SUN1
hsa-miR-15b-5p	GET4
hsa-miR-15b-5p	MAFK
hsa-miR-15b-5p	WIPI2
hsa-miR-15b-5p	USP42
hsa-miR-15b-5p	ARPC1B
hsa-miR-15b-5p	DLD
hsa-miR-15b-5p	AGAP3
hsa-miR-15b-5p	SLC20A2
hsa-miR-15b-5p	AGO2
hsa-miR-15b-5p	ATP6V1B2
hsa-miR-15b-5p	TACC1
hsa-miR-15b-5p	GPAT4
hsa-miR-15b-5p	IKBKB
hsa-miR-15b-5p	LY6E
hsa-miR-15b-5p	TLN1
hsa-miR-15b-5p	IARS
hsa-miR-15b-5p	PTPN3
hsa-miR-15b-5p	PHF19
hsa-miR-15b-5p	NACC2
hsa-miR-15b-5p	RIC1
hsa-miR-15b-5p	MTAP
hsa-miR-15b-5p	ACO1
hsa-miR-15b-5p	TLE4
hsa-miR-15b-5p	TMEM268
hsa-miR-15b-5p	TBC1D13
hsa-miR-15b-5p	RPS6KA3
hsa-miR-15b-5p	ACSL4
hsa-miR-15b-5p	TSPYL2
hsa-miR-15b-5p	FAM199X
hsa-miR-15b-5p	ZBTB33
hsa-miR-15b-5p	RTL8C
hsa-miR-28-5p	LUZP1
hsa-miR-28-5p	RFX5
hsa-miR-28-5p	S100A10
hsa-miR-28-5p	SCAMP3
hsa-miR-28-5p	MEF2D
hsa-miR-28-5p	HDGF
hsa-miR-28-5p	CLCN6
hsa-miR-28-5p	TXLNA
hsa-miR-28-5p	CELSR2
hsa-miR-28-5p	KCNC4
hsa-miR-28-5p	CENPF
hsa-miR-28-5p	PSAP
hsa-miR-28-5p	PPIF
hsa-miR-28-5p	SSRP1
hsa-miR-28-5p	AHNAK
hsa-miR-28-5p	RDX
hsa-miR-28-5p	SLC37A4
hsa-miR-28-5p	RCE1
hsa-miR-28-5p	PAFAH1B2
hsa-miR-28-5p	KRT8
hsa-miR-28-5p	KCTD10
hsa-miR-28-5p	PTMS
hsa-miR-28-5p	EIF4B
hsa-miR-28-5p	ESYT1
hsa-miR-28-5p	MLXIP
hsa-miR-28-5p	LCP1
hsa-miR-28-5p	STK24
hsa-miR-28-5p	DYNC1H1
hsa-miR-28-5p	CEP170B
hsa-miR-28-5p	ZNF106
hsa-miR-28-5p	ARPP19
hsa-miR-28-5p	TLE3
hsa-miR-28-5p	SMG1
hsa-miR-28-5p	N4BP1
hsa-miR-28-5p	SRRM2
hsa-miR-28-5p	C16orf72
hsa-miR-28-5p	TNRC6A
hsa-miR-28-5p	VPS4A
hsa-miR-28-5p	JUP
hsa-miR-28-5p	LRRC59
hsa-miR-28-5p	EIF4A1
hsa-miR-28-5p	FKBP10
hsa-miR-28-5p	KPNB1
hsa-miR-28-5p	REXO1
hsa-miR-28-5p	GSK3A
hsa-miR-28-5p	LYPD3
hsa-miR-28-5p	ZC3H4
hsa-miR-28-5p	NAPA
hsa-miR-28-5p	SIN3B
hsa-miR-28-5p	TBCB
hsa-miR-28-5p	BLOC1S3
hsa-miR-28-5p	RPL28
hsa-miR-28-5p	E2F6
hsa-miR-28-5p	TEX261
hsa-miR-28-5p	BCL2L11
hsa-miR-28-5p	CENPB
hsa-miR-28-5p	TRPC4AP
hsa-miR-28-5p	SOGA1
hsa-miR-28-5p	PLCG1
hsa-miR-28-5p	STK4
hsa-miR-28-5p	FAM210B
hsa-miR-28-5p	SON
hsa-miR-28-5p	DYRK1A
hsa-miR-28-5p	PDXK
hsa-miR-28-5p	CSNK1E
hsa-miR-28-5p	HIC2
hsa-miR-28-5p	PPIL2
hsa-miR-28-5p	ARPC4
hsa-miR-28-5p	ATP6V1A
hsa-miR-28-5p	UBTD2
hsa-miR-28-5p	KDM3B
hsa-miR-28-5p	G3BP1
hsa-miR-28-5p	PPP1R18
hsa-miR-28-5p	TUBB
hsa-miR-28-5p	BRD2
hsa-miR-28-5p	HMGA1
hsa-miR-28-5p	CDKN1A
hsa-miR-28-5p	QKI
hsa-miR-28-5p	MRM2
hsa-miR-28-5p	TNS3
hsa-miR-28-5p	EPDR1
hsa-miR-28-5p	ARF5
hsa-miR-28-5p	RBM33
hsa-miR-28-5p	YWHAZ
hsa-miR-28-5p	UBE2R2
hsa-miR-28-5p	SLC44A1
hsa-miR-28-5p	SLC31A1
hsa-miR-28-5p	SPTAN1
hsa-miR-28-5p	GTF3C4
hsa-miR-28-5p	LAMP2
hsa-miR-28-5p	RTL8B
hsa-miR-28-5p	APEX2
hsa-miR-28-5p	RTL8C
hsa-miR-15a-5p	MTHFR
hsa-miR-15a-5p	BSDC1
hsa-miR-15a-5p	USP24
hsa-miR-15a-5p	CSDE1
hsa-miR-15a-5p	SLC39A1
hsa-miR-15a-5p	UBE2Q1
hsa-miR-15a-5p	FAM189B
hsa-miR-15a-5p	HDGF
hsa-miR-15a-5p	COP1
hsa-miR-15a-5p	ABL2
hsa-miR-15a-5p	NUCKS1
hsa-miR-15a-5p	PLXNA2
hsa-miR-15a-5p	AGRN
hsa-miR-15a-5p	KIF1B
hsa-miR-15a-5p	MFN2
hsa-miR-15a-5p	VPS13D
hsa-miR-15a-5p	LYPLA2
hsa-miR-15a-5p	SESN2
hsa-miR-15a-5p	PPIH
hsa-miR-15a-5p	ATP6V0B
hsa-miR-15a-5p	SRSF11
hsa-miR-15a-5p	ZNF326
hsa-miR-15a-5p	RPL5
hsa-miR-15a-5p	KCNC4
hsa-miR-15a-5p	MOV10
hsa-miR-15a-5p	TUFT1
hsa-miR-15a-5p	XPR1
hsa-miR-15a-5p	BTG2
hsa-miR-15a-5p	ZC3H11A
hsa-miR-15a-5p	ZBED6
hsa-miR-15a-5p	EDARADD
hsa-miR-15a-5p	KIF5B
hsa-miR-15a-5p	EPC1
hsa-miR-15a-5p	PDZD8
hsa-miR-15a-5p	MAPK8
hsa-miR-15a-5p	HK1
hsa-miR-15a-5p	EIF4EBP2
hsa-miR-15a-5p	PCGF5
hsa-miR-15a-5p	EXOC6
hsa-miR-15a-5p	HELLS
hsa-miR-15a-5p	SFXN2
hsa-miR-15a-5p	RNH1
hsa-miR-15a-5p	TMEM41B
hsa-miR-15a-5p	CKAP5
hsa-miR-15a-5p	SSRP1
hsa-miR-15a-5p	SPTBN2
hsa-miR-15a-5p	UCP2
hsa-miR-15a-5p	BACE1
hsa-miR-15a-5p	THY1
hsa-miR-15a-5p	CAPRIN1
hsa-miR-15a-5p	MADD
hsa-miR-15a-5p	CCDC86
hsa-miR-15a-5p	DAGLA
hsa-miR-15a-5p	ARL2
hsa-miR-15a-5p	RCE1
hsa-miR-15a-5p	NLRX1
hsa-miR-15a-5p	SINHCAF
hsa-miR-15a-5p	LMBR1L
hsa-miR-15a-5p	TUBA1A
hsa-miR-15a-5p	SLC11A2
hsa-miR-15a-5p	CBX5
hsa-miR-15a-5p	ZFC3H1
hsa-miR-15a-5p	ARL1
hsa-miR-15a-5p	NT5DC3
hsa-miR-15a-5p	ATXN2
hsa-miR-15a-5p	NAA25
hsa-miR-15a-5p	RPLP0
hsa-miR-15a-5p	GABARAPL1
hsa-miR-15a-5p	DNM1L
hsa-miR-15a-5p	EIF4B
hsa-miR-15a-5p	ATXN7L3B
hsa-miR-15a-5p	ACACB
hsa-miR-15a-5p	ATP2A2
hsa-miR-15a-5p	AKAP11
hsa-miR-15a-5p	IPO4
hsa-miR-15a-5p	AL136295.4
hsa-miR-15a-5p	ATG14
hsa-miR-15a-5p	NPC2
hsa-miR-15a-5p	ANGEL1
hsa-miR-15a-5p	CCDC85C
hsa-miR-15a-5p	CKB
hsa-miR-15a-5p	TOGARAM1
hsa-miR-15a-5p	ZNF106
hsa-miR-15a-5p	SPRED1
hsa-miR-15a-5p	MAP2K1
hsa-miR-15a-5p	SMAD3
hsa-miR-15a-5p	ABHD2
hsa-miR-15a-5p	FANCI
hsa-miR-15a-5p	ZNF768
hsa-miR-15a-5p	MT1G
hsa-miR-15a-5p	GOT2
hsa-miR-15a-5p	KARS
hsa-miR-15a-5p	TMEM219
hsa-miR-15a-5p	MT2A
hsa-miR-15a-5p	SNTB2
hsa-miR-15a-5p	MLYCD
hsa-miR-15a-5p	MNT
hsa-miR-15a-5p	PELP1
hsa-miR-15a-5p	NEURL4
hsa-miR-15a-5p	AC026954.2
hsa-miR-15a-5p	GIT1
hsa-miR-15a-5p	VAT1
hsa-miR-15a-5p	ATXN7L3
hsa-miR-15a-5p	TRIM37
hsa-miR-15a-5p	SMURF2
hsa-miR-15a-5p	GRB2
hsa-miR-15a-5p	CBX4
hsa-miR-15a-5p	PAFAH1B1
hsa-miR-15a-5p	KIF1C
hsa-miR-15a-5p	WSB1
hsa-miR-15a-5p	SARM1
hsa-miR-15a-5p	ANKRD13B
hsa-miR-15a-5p	CPD
hsa-miR-15a-5p	AP2B1
hsa-miR-15a-5p	NBR1
hsa-miR-15a-5p	KPNB1
hsa-miR-15a-5p	DYNLL2
hsa-miR-15a-5p	CLTC
hsa-miR-15a-5p	SEPT9
hsa-miR-15a-5p	RNF213
hsa-miR-15a-5p	KDSR
hsa-miR-15a-5p	WDR83OS
hsa-miR-15a-5p	MED26
hsa-miR-15a-5p	DMPK
hsa-miR-15a-5p	TRIP10
hsa-miR-15a-5p	PNPLA6
hsa-miR-15a-5p	GATAD2A
hsa-miR-15a-5p	RAB4B
hsa-miR-15a-5p	MIA-RAB4B
hsa-miR-15a-5p	AP2A1
hsa-miR-15a-5p	LENG8
hsa-miR-15a-5p	RTN4
hsa-miR-15a-5p	LMAN2L
hsa-miR-15a-5p	RBMS1
hsa-miR-15a-5p	SATB2
hsa-miR-15a-5p	ATG9A
hsa-miR-15a-5p	CUL3
hsa-miR-15a-5p	RAB10
hsa-miR-15a-5p	SELENOI
hsa-miR-15a-5p	NRBP1
hsa-miR-15a-5p	SOCS5
hsa-miR-15a-5p	ACTR2
hsa-miR-15a-5p	EIF5B
hsa-miR-15a-5p	KIF5C
hsa-miR-15a-5p	UBR3
hsa-miR-15a-5p	ABI2
hsa-miR-15a-5p	ASB1
hsa-miR-15a-5p	RNF24
hsa-miR-15a-5p	TOMM34
hsa-miR-15a-5p	VAPB
hsa-miR-15a-5p	DNAJC5
hsa-miR-15a-5p	SON
hsa-miR-15a-5p	DGCR2
hsa-miR-15a-5p	DDT
hsa-miR-15a-5p	PISD
hsa-miR-15a-5p	TNRC6B
hsa-miR-15a-5p	ANKRD28
hsa-miR-15a-5p	SHISA5
hsa-miR-15a-5p	GSK3B
hsa-miR-15a-5p	ANAPC13
hsa-miR-15a-5p	TM4SF1
hsa-miR-15a-5p	ALG3
hsa-miR-15a-5p	ATP13A3
hsa-miR-15a-5p	PLS1
hsa-miR-15a-5p	ABCF3
hsa-miR-15a-5p	EIF4G1
hsa-miR-15a-5p	EIF4E
hsa-miR-15a-5p	OTUD4
hsa-miR-15a-5p	NSD2
hsa-miR-15a-5p	MRPL1
hsa-miR-15a-5p	ZNF622
hsa-miR-15a-5p	PLPP1
hsa-miR-15a-5p	AP3B1
hsa-miR-15a-5p	CDC23
hsa-miR-15a-5p	SPARC
hsa-miR-15a-5p	MAPK9
hsa-miR-15a-5p	CAST
hsa-miR-15a-5p	PCDHA11
hsa-miR-15a-5p	PCDHA6
hsa-miR-15a-5p	PCDHA9
hsa-miR-15a-5p	PCDHA8
hsa-miR-15a-5p	PCDHA7
hsa-miR-15a-5p	PCDHA5
hsa-miR-15a-5p	PCDHA4
hsa-miR-15a-5p	PCDHA2
hsa-miR-15a-5p	PCDHA1
hsa-miR-15a-5p	PCDHA13
hsa-miR-15a-5p	PCDHAC2
hsa-miR-15a-5p	PCDHAC1
hsa-miR-15a-5p	PCDHA10
hsa-miR-15a-5p	PCDHA12
hsa-miR-15a-5p	PCDHA3
hsa-miR-15a-5p	SLC36A1
hsa-miR-15a-5p	SQSTM1
hsa-miR-15a-5p	AL662899.1
hsa-miR-15a-5p	ABHD16A
hsa-miR-15a-5p	TAPBP
hsa-miR-15a-5p	COL12A1
hsa-miR-15a-5p	MAP7
hsa-miR-15a-5p	LATS1
hsa-miR-15a-5p	TCP1
hsa-miR-15a-5p	RREB1
hsa-miR-15a-5p	ABCF1
hsa-miR-15a-5p	PPT2
hsa-miR-15a-5p	SNRPC
hsa-miR-15a-5p	TAF8
hsa-miR-15a-5p	PTK7
hsa-miR-15a-5p	TBPL1
hsa-miR-15a-5p	PHACTR2
hsa-miR-15a-5p	NOD1
hsa-miR-15a-5p	NUDCD3
hsa-miR-15a-5p	CDK6
hsa-miR-15a-5p	GIGYF1
hsa-miR-15a-5p	NAPEPLD
hsa-miR-15a-5p	SUN1
hsa-miR-15a-5p	GET4
hsa-miR-15a-5p	MAFK
hsa-miR-15a-5p	WIPI2
hsa-miR-15a-5p	USP42
hsa-miR-15a-5p	ARPC1B
hsa-miR-15a-5p	DLD
hsa-miR-15a-5p	AGAP3
hsa-miR-15a-5p	SLC20A2
hsa-miR-15a-5p	AGO2
hsa-miR-15a-5p	ATP6V1B2
hsa-miR-15a-5p	TACC1
hsa-miR-15a-5p	GPAT4
hsa-miR-15a-5p	IKBKB
hsa-miR-15a-5p	LY6E
hsa-miR-15a-5p	TLN1
hsa-miR-15a-5p	IARS
hsa-miR-15a-5p	PTPN3
hsa-miR-15a-5p	PHF19
hsa-miR-15a-5p	NACC2
hsa-miR-15a-5p	RIC1
hsa-miR-15a-5p	MTAP
hsa-miR-15a-5p	ACO1
hsa-miR-15a-5p	TLE4
hsa-miR-15a-5p	TMEM268
hsa-miR-15a-5p	TBC1D13
hsa-miR-15a-5p	RPS6KA3
hsa-miR-15a-5p	ATRX
hsa-miR-15a-5p	ACSL4
hsa-miR-15a-5p	TSPYL2
hsa-miR-15a-5p	FAM199X
hsa-miR-15a-5p	ZBTB33
hsa-miR-15a-5p	RTL8C
hsa-miR-126-3p	IRS2
hsa-miR-126-3p	KANK2
hsa-miR-665	HSPG2
hsa-miR-665	PHC2
hsa-miR-665	CDC42SE1
hsa-miR-665	WDR26
hsa-miR-665	EFHD2
hsa-miR-665	MRTO4
hsa-miR-665	XKR8
hsa-miR-665	RBBP4
hsa-miR-665	AGO1
hsa-miR-665	ATP1A1
hsa-miR-665	RASSF5
hsa-miR-665	MTR
hsa-miR-665	PSAP
hsa-miR-665	MMS19
hsa-miR-665	MKI67
hsa-miR-665	GTPBP4
hsa-miR-665	EIF4EBP2
hsa-miR-665	ARHGAP1
hsa-miR-665	PPP1CA
hsa-miR-665	ALG8
hsa-miR-665	TSPAN4
hsa-miR-665	NAA40
hsa-miR-665	GRK2
hsa-miR-665	INPPL1
hsa-miR-665	MLF2
hsa-miR-665	ATF7
hsa-miR-665	CBX5
hsa-miR-665	ENO2
hsa-miR-665	GPRC5A
hsa-miR-665	ACVR1B
hsa-miR-665	MRPL57
hsa-miR-665	PPP4R3A
hsa-miR-665	SLC25A29
hsa-miR-665	BEGAIN
hsa-miR-665	KHNYN
hsa-miR-665	CEP170B
hsa-miR-665	HEXA
hsa-miR-665	SEC11A
hsa-miR-665	SCAMP5
hsa-miR-665	GLYR1
hsa-miR-665	MTSS1L
hsa-miR-665	SLC7A5
hsa-miR-665	SRRM2
hsa-miR-665	HERPUD1
hsa-miR-665	VPS4A
hsa-miR-665	SF3B3
hsa-miR-665	DHX33
hsa-miR-665	ORMDL3
hsa-miR-665	MED24
hsa-miR-665	KIF18B
hsa-miR-665	TRIM37
hsa-miR-665	RNF167
hsa-miR-665	ALKBH5
hsa-miR-665	NLK
hsa-miR-665	MLLT6
hsa-miR-665	LASP1
hsa-miR-665	DTNA
hsa-miR-665	SLC25A23
hsa-miR-665	ELOF1
hsa-miR-665	SLC44A2
hsa-miR-665	IER2
hsa-miR-665	GPI
hsa-miR-665	PLEKHG2
hsa-miR-665	TOMM40
hsa-miR-665	BLOC1S3
hsa-miR-665	CALM3
hsa-miR-665	FCGRT
hsa-miR-665	U2AF2
hsa-miR-665	STARD7
hsa-miR-665	EIF4E2
hsa-miR-665	FKBP1A
hsa-miR-665	SOGA1
hsa-miR-665	CDC25B
hsa-miR-665	RTL10
hsa-miR-665	PPM1F
hsa-miR-665	CYB5R3
hsa-miR-665	SETD2
hsa-miR-665	ARPC4
hsa-miR-665	WDR48
hsa-miR-665	RBM15B
hsa-miR-665	DVL3
hsa-miR-665	AP2M1
hsa-miR-665	NAT8L
hsa-miR-665	HTT
hsa-miR-665	FGF2
hsa-miR-665	BRD9
hsa-miR-665	RPS23
hsa-miR-665	DIAPH1
hsa-miR-665	DCTN4
hsa-miR-665	PANK3
hsa-miR-665	NIPBL
hsa-miR-665	VPS52
hsa-miR-665	DST
hsa-miR-665	LSM5
hsa-miR-665	BAZ1B
hsa-miR-665	C7orf49
hsa-miR-665	SUMF2
hsa-miR-665	KMT2E
hsa-miR-665	RBM33
hsa-miR-665	REEP4
hsa-miR-665	RNF122
hsa-miR-665	DPYSL2
hsa-miR-665	MYC
hsa-miR-665	NFIB
hsa-miR-665	TBC1D13
hsa-miR-665	KDM5C
hsa-miR-665	USP9X
hsa-miR-665	RTL8C
