# Supplementary material for: Identification of miRNA-mRNA network and immune-related gene signatures in IgA nephropathy by integrated bioinformatics analysis
Source: BMC Nephrol. 2021 Nov 25;22:392. doi: 10.1186/s12882-021-02606-5 (PMC8620631; doi:10.1186/s12882-021-02606-5)
Supplement: Supplementary file 5 — Additional file 5: Supplemental Table S5. Predicted TFs of candidate DE-miRNAs. [file 12882_2021_2606_MOESM5_ESM.xlsx]

## Sheet: DE-miRNA and Predicted TF
Supplemental Table S5. Predicted TFs of candidate DE-miRNAs
DE-miRNA	Predicted TF
hsa-miR-146a	BRCA1
hsa-miR-146a	BRD4
hsa-miR-146a	CTNNB1
hsa-miR-146a	EED
hsa-miR-146a	EGR3
hsa-miR-146a	EPAS1
hsa-miR-146a	ETS1
hsa-miR-146a	EZH2
hsa-miR-146a	FOXP3
hsa-miR-146a	HDAC1
hsa-miR-146a	HIF1A
hsa-miR-146a	HOXD10
hsa-miR-146a	IL1B
hsa-miR-146a	JUN
hsa-miR-146a	KMT2A
hsa-miR-146a	MITF
hsa-miR-146a	MYC
hsa-miR-146a	NFE2L2
hsa-miR-146a	NFKB1
hsa-miR-146a	PLZF
hsa-miR-146a	RBBP5
hsa-miR-146a	RELA
hsa-miR-146a	SPI1
hsa-miR-146a	STAT3
hsa-miR-146a	TCF4
hsa-miR-146a	TGFB1
hsa-miR-146a	TLR2
hsa-miR-146a	TNFSF12
hsa-miR-146a	TP53
hsa-miR-146a	ZBTB16
hsa-miR-132	AHR
hsa-miR-132	CREB1
hsa-miR-132	EGR1
hsa-miR-132	GNRH1
hsa-miR-132	HLF
hsa-miR-132	KLF8
hsa-miR-132	RELA
hsa-miR-132	REST
hsa-miR-132	SP1
hsa-miR-132	USF1
hsa-miR-25	AHR
hsa-miR-25	ARNT
hsa-miR-25	ATF4
hsa-miR-25	E2F1
hsa-miR-25	E2F2
hsa-miR-25	E2F3
hsa-miR-25	E2F7
hsa-miR-25	JUN
hsa-miR-25	MAX
hsa-miR-25	MYC
hsa-miR-25	MYCN
hsa-miR-25	NFE2L2
hsa-miR-25	PTEN
hsa-miR-25	TAZ
hsa-miR-25	TEAD1
hsa-miR-25	YAP1
hsa-miR-143	CEBPB
hsa-miR-143	DDX6
hsa-miR-143	ESR1
hsa-miR-143	EZH2
hsa-miR-143	FSH
hsa-miR-143	HIF1A
hsa-miR-143	IFNB1
hsa-miR-143	IFNG
hsa-miR-143	JAG1
hsa-miR-143	KLF2
hsa-miR-143	KLF4
hsa-miR-143	LIN28A
hsa-miR-143	MKL1
hsa-miR-143	MYB
hsa-miR-143	MYOCD
hsa-miR-143	N1ICD
hsa-miR-143	NKX2-5
hsa-miR-143	NR1H2
hsa-miR-143	RARA
hsa-miR-143	RREB1
hsa-miR-143	RXRA
hsa-miR-143	SMAD3
hsa-miR-143	SMAD4
hsa-miR-143	SRC
hsa-miR-143	SRF
hsa-miR-143	STAT3
hsa-miR-143	TGFB1
hsa-miR-143	TP53
hsa-miR-143	TP73
hsa-miR-155	AGO2
hsa-miR-155	AKT1
hsa-miR-155	AP-1
hsa-miR-155	BCL6
hsa-miR-155	BCR
hsa-miR-155	BRCA1
hsa-miR-155	BRD4
hsa-miR-155	CAMP
hsa-miR-155	EED
hsa-miR-155	ELK3
hsa-miR-155	ETS1
hsa-miR-155	ETS2
hsa-miR-155	EZH2
hsa-miR-155	FOSB
hsa-miR-155	FOXP3
hsa-miR-155	HDAC2
hsa-miR-155	HDAC4
hsa-miR-155	HIF1A
hsa-miR-155	IRF1
hsa-miR-155	IRF3
hsa-miR-155	IRF4
hsa-miR-155	JUNB
hsa-miR-155	KMT2A
hsa-miR-155	MYB
hsa-miR-155	NFKB1
hsa-miR-155	NFKB3
hsa-miR-155	RBBP5
hsa-miR-155	RELA
hsa-miR-155	SMAD3
hsa-miR-155	SMAD4
hsa-miR-155	SMG-1
hsa-miR-155	SPI1
hsa-miR-155	STAT1
hsa-miR-155	STAT3
hsa-miR-155	STAT5
hsa-miR-155	TGFB1
hsa-miR-155	TP53
hsa-miR-155	TP63
hsa-miR-155	YY1
hsa-miR-16	E2F1
hsa-miR-16	E2F3
hsa-miR-16	E2F7
hsa-miR-16	ETS1
hsa-miR-16	MAX
hsa-miR-16	MYC
hsa-miR-16	NFKB1
hsa-miR-16	STAT5
hsa-miR-16	ZEB1
hsa-miR-16	ZEB2
hsa-miR-145	AR
hsa-miR-145	BMP4
hsa-miR-145	CEBPB
hsa-miR-145	DDX6
hsa-miR-145	ESR1
hsa-miR-145	FOXO1
hsa-miR-145	HIF1A
hsa-miR-145	IFNB1
hsa-miR-145	IFNG
hsa-miR-145	JAG1
hsa-miR-145	KLF2
hsa-miR-145	KLF4
hsa-miR-145	MKL1
hsa-miR-145	MYOCD
hsa-miR-145	N1ICD
hsa-miR-145	NKX2-5
hsa-miR-145	NR1H2
hsa-miR-145	POU5F1
hsa-miR-145	PPARG
hsa-miR-145	RARA
hsa-miR-145	RELA
hsa-miR-145	RREB1
hsa-miR-145	RXRA
hsa-miR-145	SMAD3
hsa-miR-145	SMAD4
hsa-miR-145	SNAI2
hsa-miR-145	SRC
hsa-miR-145	SRF
hsa-miR-145	TGFB1
hsa-miR-145	TP53
hsa-miR-145	TP73
hsa-miR-145	VDR
hsa-miR-145	ZEB1
hsa-miR-145	ZEB2
hsa-miR-146b	BRCA1
hsa-miR-146b	CDK4
hsa-miR-146b	CDKN2A
hsa-miR-146b	CEBPB
hsa-miR-146b	EGR1
hsa-miR-146b	EGR3
hsa-miR-146b	FOXP3
hsa-miR-146b	GATA1
hsa-miR-146b	IL6
hsa-miR-146b	NFKB1
hsa-miR-146b	PAX8
hsa-miR-146b	RELA
hsa-miR-146b	RUNX3
hsa-miR-146b	SP1
hsa-miR-146b	STAT1
hsa-miR-146b	STAT3
hsa-miR-146b	STAT5
hsa-miR-146b	TAL1
hsa-miR-146b	TNF
hsa-miR-223	AML1
hsa-miR-223	CEBPA
hsa-miR-223	CEBPB
hsa-miR-223	DPF2
hsa-miR-223	E2F1
hsa-miR-223	HEY1
hsa-miR-223	NFIA
hsa-miR-223	NOTCH1
hsa-miR-223	NOTCH3
hsa-miR-223	PRDM1
hsa-miR-223	RELA
hsa-miR-223	RUNX1
hsa-miR-223	RUNX1T1
hsa-miR-223	SPI1
hsa-miR-223	TAL1
hsa-miR-223	TWIST1
hsa-miR-150	CTNNB1
hsa-miR-150	DNMT1
hsa-miR-150	EIF2C2
hsa-miR-150	EP300
hsa-miR-150	HNF4A
hsa-miR-150	ITGB3
hsa-miR-150	KLF2
hsa-miR-150	KLF4
hsa-miR-150	LEF1
hsa-miR-150	LIN28A
hsa-miR-150	MYC
hsa-miR-150	MYOD1
hsa-miR-150	NFKB1
hsa-miR-150	RELA
hsa-miR-150	STAT3
hsa-miR-150	TP53
hsa-miR-106b	AHR
hsa-miR-106b	ARNT
hsa-miR-106b	ATF4
hsa-miR-106b	E2F1
hsa-miR-106b	E2F3
hsa-miR-106b	JUN
hsa-miR-106b	MAX
hsa-miR-106b	MYC
hsa-miR-106b	MYCN
hsa-miR-106b	NFE2L2
hsa-miR-106b	TAZ
hsa-miR-106b	TEAD1
hsa-miR-106b	YAP1
hsa-miR-15b	CREB1
hsa-miR-15b	E2F1
hsa-miR-15b	E2F3
hsa-miR-15b	FSH
hsa-miR-15b	REL
hsa-miR-15b	STAT5
hsa-miR-15b	TP53
hsa-miR-15b	ZEB1
hsa-miR-15b	ZEB2
hsa-miR-342	HES5
hsa-miR-342	SPI1
hsa-miR-342	STAT6
hsa-miR-28	MYC
hsa-miR-15a	E2F1
hsa-miR-15a	E2F3
hsa-miR-15a	E2F7
hsa-miR-15a	KLF4
hsa-miR-15a	MYB
hsa-miR-15a	MYC
hsa-miR-15a	PAX5
hsa-miR-15a	PRKCA
hsa-miR-15a	REPIN1
hsa-miR-15a	STAT3
hsa-miR-15a	STAT5
hsa-miR-15a	TP53
hsa-miR-126	ATOH8
hsa-miR-126	ETS1
hsa-miR-126	GATA2
hsa-miR-126	HIF1A
hsa-miR-126	KLF2
hsa-miR-126	NFE2L2
hsa-miR-126	TFAP2A
